# Supplementary material for: Thermal cycling-hyperthermia in combination with polyphenols, epigallocatechin gallate and chlorogenic acid, exerts synergistic anticancer effect against human pancreatic cancer PANC-1 cells
Source: PLoS One. 2019 May 31;14(5):e0217676. doi: 10.1371/journal.pone.0217676 (PMC6544372; doi:10.1371/journal.pone.0217676)
Supplement: S1 File — (XLSX) [file pone.0217676.s004.xlsx]

## Sheet: MTT
							10 cycles				6 cycles				3 cycles				1 cycle
	EGCG		C	10	20	30	H	10H	20H	30H	H	10H	20H	30H	H	10H	20H	30H	H	10H	20H	30H
			1.16015	1.1237	1.0559	1.0374	1.0858	0.95425	0.5103	0.47275	0.89965	0.8232	0.4999	0.43175	0.79765	0.7595	0.32695	0.34695	0.754688	0.715147	0.501469	0.484306
			1.19	1.1943	1.05415	1.0337	1.1085	1.0363	0.54945	0.5126	0.91575	0.8347	0.4994	0.435	0.8218	0.74185	0.37755	0.3556	0.787783	0.69125	0.520644	0.481801
			1.1619	1.1977	1.05645	1.0509	1.0693	0.99	0.5288	0.4836	0.8803	0.8219	0.45765	0.43175	0.7595	0.7275	0.4241	0.32345	0.774766	0.703937	0.519741	0.485086
		Average	1.17068	1.1719	1.0555	1.04067	1.08787	0.993517	0.529517	0.48965	0.898567	0.8266	0.48565	0.432833	0.792983	0.74295	0.3762	0.342	0.772412	0.703445	0.513952	0.483731
		SD	0.0167516	0.041777	0.00120104	0.00905336	0.0196815	0.0411379	0.0195848	0.0206024	0.0177498	0.00704486	0.02425	0.00187639	0.0314111	0.0160283	0.0485891	0.0166368	0.0166724	0.0119562	0.0108194	0.0017162
							10 cycles				6 cycles				3 cycles				1 cycle
	CGA		C	100	200	300	H	100H	200H	300H	H	100H	200H	300H	H	100H	200H	300H	H	100H	200H	300H
			1.0442	0.9615	0.94845	0.90495	1.03995	0.8839	0.6138	0.5959	0.87815	0.721	0.5582	0.54635	0.6423	0.57895	0.20105	0.1868	0.730234	0.711183	0.564501	0.67315
			1.0599	0.9835	0.96115	0.89205	1.02045	0.83905	0.62325	0.57025	0.83905	0.69205	0.55645	0.49765	0.645	0.54655	0.2059	0.1869	0.733963	0.676626	0.548663	0.70575
			1.1236	0.97185	0.95875	0.9278	1.0479	0.8571	0.6405	0.56945	0.8326	0.7512	0.55075	0.5496	0.6986	0.52505	0.2014	0.1627	0.709116	0.691394	0.560145	0.6513
		Average	1.0759	0.972283	0.956117	0.908267	1.0361	0.860017	0.62585	0.578533	0.849933	0.721417	0.555133	0.5312	0.661967	0.550183	0.202783	0.1788	0.724437	0.693068	0.55777	0.676733
		SD	0.0420487	0.0110064	0.0067471	0.0181043	0.0141242	0.0225668	0.0135386	0.0150453	0.0246482	0.0295772	0.00389562	0.0291006	0.0317541	0.0271331	0.00270478	0.0139431	0.0133993	0.0173391	0.00818204	0.0274013
								1 cycle			3 cycles			6 cycles			10 cycles
		C			DMSO			DMSO			DMSO			DMSO			DMSO
		0.5479	0.5462	0.5729	0.5536	0.5602	0.5772	0.3826	0.3594	0.3898	0.396	0.3735	0.3786	0.4546	0.4064	0.4384	0.5322	0.5551	0.5393
		0.5552	0.5714	0.5921	0.5591	0.5656	0.5837	0.3766	0.3777	0.3939	0.4035	0.3784	0.3814	0.4677	0.3842	0.4577	0.5275	0.5399	0.5439
		0.55155	0.5588	0.5825	0.55635	0.5629	0.58045	0.3796	0.36855	0.39185	0.39975	0.37595	0.38	0.46115	0.3953	0.44805	0.52985	0.5475	0.5416
		0.564283	0.0161872		0.566567	0.0124614		0.38	0.0116551		0.385233	0.0127338		0.434833	0.0348578		0.53965	0.00898513
		100	2.86863		100.405	2.19945		67.3421	2.06548		68.2695	2.25664		77.0594	6.17736		95.6346	1.59231
					1 cycle		10 cycles
	Gemcitabine		C	5	H	5H	H	5H
			0.4923	0.44125	0.3499	0.28185	0.4722	0.2878
			0.50135	0.44325	0.30555	0.26735	0.4738	0.29485
			0.4939	0.4522	0.30405	0.25995	0.49	0.29725
		Average	0.49585	0.445567	0.319833	0.269717	0.478667	0.2933
		SD	0.00482986	0.00583102	0.0260493	0.0111402	0.0098475	0.00491198
	HepG2												HEK293
							10 cycles												10 cycles
			C	DMSO	CGA	EGCG	C	DMSO	CGA	EGCG					C	DMSO	CGA	EGCG	C	DMSO	CGA	EGCG
			0.977	0.926	0.9	0.922	0.875	0.858	0.827	0.868					1.46255	1.47245	1.4412	1.4523	1.4038	1.3427	1.3758	1.1272
			0.991	0.982	0.955	0.929	0.899	0.858	0.842	0.838					1.4586	1.49395	1.4212	1.4449	1.4111	1.3217	1.32005	1.17335
			0.919	0.972	0.936	0.89	0.944	0.867	0.821	0.811					1.49005	1.49009	1.4294	1.4381	1.42185	1.482	1.39185	1.14385
		Average	0.962333	0.96	0.930333	0.913667	0.906	0.861	0.83	0.839				Average	1.4704	1.4855	1.4306	1.4451	1.41225	1.38213	1.36257	1.14813
		SD	0.038175	0.0298664	0.0279344	0.0207926	0.0350286	0.00519615	0.0108167	0.0285132				SD	0.0171316	0.0114624	0.0100539	0.00710211	0.00907979	0.0871221	0.0376849	0.0233713

## Sheet: SQ value
		PAN	EGCG		46-30
			NO HEAT		3min		5min		10min
		0	100	1.4309	92.1442	1.5066	76.7557	1.5162	67.5151	2.1242		0	7.8558	23.2443	32.4849		SQ
		10	100.104	3.5686	84.8664	3.514	70.6083	0.6018	64.403	4.0175		-0.1039	15.1336	29.3917	35.597		1.95224	1.27015	1.09932
		20	90.1439	0.1026	45.2314	1.6729	41.7135	2.299	43.0167	4.7878		9.8561	54.7686	58.2865	56.9833		3.09219	1.7609	1.34582
		30	86.1349	4.0034	41.4843	2.0714	36.9727	0.1603	35.336	6.8746		13.8651	58.5157	63.0273	64.664		2.69398	1.69842	1.39512
		PAN	CGA		46-30
			NO HEAT		3min		5min		10min
		0	100	3.9082	96.3008	1.3128	78.9974	2.2909	72.1386	2.4701		0	3.6992	21.0026	27.8614		SQ
		100	90.3693	0.011	79.9346	2.0975	67.0524	2.7491	67.7945	3.373		9.6307	20.0654	32.9476	32.2055		1.50529	1.07555	0.858994
		200	88.8667	0.6271	58.1699	1.2583	51.5971	0.3621	48.6347	2.868		11.1333	41.8301	48.4029	51.3653		2.82017	1.50619	1.31724
		300	84.4192	1.6827	53.772	1.3984	49.3726	2.7048	41.7193	4.3829		15.5808	46.228	50.6274	58.2807		2.39772	1.38389	1.34157
		PAN	CGA		30min
			NO HEAT		46C
		0	100	3.9082	67.3331	1.2454						0	32.6669				SQ
		100	90.3693	0.011	64.4175	1.6116						9.6307	35.5825				0.841242
		200	88.8667	0.6271	51.8422	0.7605						11.1333	48.1578				1.09949
		300	84.4192	1.6827	46.4444	1.8806						15.5808	53.5556				1.11001
		PAN	EGCG
			NO HEAT		46C
		0	100	1.4309	65.9796	1.4242						0	34.0204				SQ
		10	100.104	3.5686	60.0884	1.0213						-0.1039	39.9116				1.17676
		20	90.1439	0.1026	43.9018	0.9242						9.8561	56.0982				1.27855
		30	86.1349	4.0034	41.3204	0.1466						13.8651	58.6796				1.22541

## Sheet: colony
	C	D	200	20	H	DH	200H	20H
	100	91.3043	91.4634	84.0122	87.8049	77.5967	29.9389	6.52174
	100	90.9091	87.8788	84.9287	84.6232	84.7826	31.7719	3.0303
	100	92.5662	92.8717	84.1463	90.9091	91.4634	29.2683	7.31707
Average	100	91.5932	90.738	84.3624	87.7791	84.6142	30.3264	5.62304
SD	0	0.865501	2.57429	0.494992	3.14303	6.93488	1.296	2.28032
